# Supplementary material for: Nonlinear and Multidelayed Effects of Meteorological Drivers on Human Respiratory Syncytial Virus Infection in Japan
Source: Viruses. 2023 Sep 12;15(9):1914. doi: 10.3390/v15091914 (PMC10535838; doi:10.3390/v15091914)
Supplement: Supplementary file 1 [file viruses-15-01914-s001.zip]

Archive with 1 entries (1 files):
- viruses-2576466-supplementary.pdf
